# Supplementary material for: Pollution Characteristics and Spatial Distribution of Heavy Metals in Coal-Bearing Sandstone Soil: A Case Study of Coal Mine Area in Southwest China
Source: Int J Environ Res Public Health. 2022 May 26;19(11):6493. doi: 10.3390/ijerph19116493 (PMC9180046; doi:10.3390/ijerph19116493)
Supplement: Supplementary file 1 [file ijerph-19-06493-s001.zip]

Archive with 1 entries (1 files):
- ijerph-1723519-supplementary.pdf
